# Supplementary material for: Astrogliosis in the GFAP-CreERT2:Rosa26iDTR Mouse Model Does Not Exacerbate Retinal Microglia Activation or Müller Cell Gliosis under Hypoxic Conditions
Source: Biomolecules. 2024 May 10;14(5):567. doi: 10.3390/biom14050567 (PMC11117533; doi:10.3390/biom14050567)
Supplement: Supplementary file 1 [file biomolecules-14-00567-s001.zip]

Archive with 1 entries (1 files):
- biomolecules-2963933-supplementary.xlsx
