# Supplementary material for: Astrogliosis in the GFAP-CreERT2:Rosa26iDTR Mouse Model Does Not Exacerbate Retinal Microglia Activation or Müller Cell Gliosis under Hypoxic Conditions
Source: Biomolecules. 2024 May 10;14(5):567. doi: 10.3390/biom14050567 (PMC11117533; doi:10.3390/biom14050567)
Supplement: Supplementary file 1 [file biomolecules-14-00567-s001.zip › biomolecules-2963933-supplementary.xlsx]

## Sheet: Sheet1
				Table S1. Statistical P values using non-parametric T-test.
				Comparison		P Value
						CD31		GFAP		TI		NeuN		Fibrinogen		Vimentin
				PBS normoxic vs PBS hypoxic		0.4286		0.0001		< 0.0001		0.9307		0.4286		0.0303†
				DTx normoxic vs DTx hypoxic		0.0663		0.5556		0.2308		0.6889		0.1469		0.8392
				PBS normoxic vs DTx normoxic		0.0303†		0.3255		<0.0001		0.9307		0.4206		0.0043
				PBS normoxic vs DTx hypoxic		0.8981		0.9263		<0.0001		0.2977		0.3636		0.0010‡
				PBS hypoxic vs DTx hypoxic		0.4559		0.0004		0.396		0.1447		0.7127		0.0074
				PBS hypoxic vs DTx normoxic		0.4848		0.0066		0.8463		0.8182		0.1775		0.0043‡
				†Comparison not significant under 2-way ANOVA
				‡Significant under Two-way ANOVA but not reported as we focused on comparisons with one experimental variable
